# Supplementary material for: Hsp90-Mediated Multi-Drug Resistance in DNA Polymerase-Defective Strains of Candida albicans
Source: J Fungi (Basel). 2024 Mar 19;10(3):222. doi: 10.3390/jof10030222 (PMC10970858; doi:10.3390/jof10030222)
Supplement: Supplementary file 1 [file jof-10-00222-s001.zip]

Archive with 1 entries (1 files):
- jof-2885039-supplementary.pdf
